# Supplementary material for: A comprehensive method to elucidate pyoverdines produced by fluorescent Pseudomonas spp. by UHPLC-HR-MS/MS
Source: Anal Bioanal Chem. 2022 Jan 27;414(8):2671–85. doi: 10.1007/s00216-022-03907-w (PMC8888394; doi:10.1007/s00216-022-03907-w)
Supplement: Supplementary file 1 — Supplementary file1 (XLSX 70 KB) [file 216_2022_3907_MOESM1_ESM.xlsx]

## Sheet: Atom Masses and Residue Masses
Element	Isotope mass	Abundance	Isotope mass	Abund
C	12	98.93	13.0034	1.07
H	1.00783	99.9885
N	14.0031	99.636
O	15.9949	99.757
F	18.9984	100
S	31.9721	94.99
P	30.9738	100
Na	22.9898	100
K	38.9637	93.2581
Mg	23.985	78.99
Ca	39.9626	96.941
Mn	54.938	100
Fe	55.9349	91.754
Co	58.9332	100
Ni	57.9353	68.0769
Cu	62.9296	69.15
Zn	63.9291	48.268
Ag	106.905	51.839
Cd	113.903	28.73
Pt	194.965	33.832
Au	196.967	100
Hg	201.971	29.86
Cl	34.9689	75.76
Br	78.9183	50.69
I	126.904	100
Cr	51.9405	83.776
Ga	68.9256	60.1089
Al	26.9815	100
e-	0.00054858
Chromophor		C	H	N	O	S					m/z
Pyoverdin	C13H11N3O3	13	11	3	3						257.08
Pseudobactin	C13H11N3O3	13	11	3	3						257.08
Isopyoverdin	C13H11N3O3	13	11	3	3						257.08
Azotobactin	C14H10N3O4	14	10	3	4						284.067
Succinopyoverdin	C17H14N3O5	17	14	3	5						340.093
Dihydropyoverdin	C13H13N3O3	13	13	3	3						259.096
Dihydropyoverdin-6-sulfonic acid	C13H13N3O6S	13	13	3	6	1					339.053
Dihydro-isopyoverdin	C13H13N3O3	13	13	3	3						259.096
Ferribactin	C13H15N3O2	13	15	3	2						245.116
Amino Acids Blocks		C	H	N	O	S
Ala	C3H5NO	3	5	1	1						71.0371
Arg	C6H12N4O	6	12	4	1						156.101
Asn	C4H6N2O2	4	6	2	2						114.043
Asp	C4H5NO3	4	5	1	3						115.027
OHAsp	C4H5NO4	4	5	1	4						131.022
Cit	C3H5NOS	6	11	3	2						157.085
Cys	C3H5NOS	3	5	1	1	1					103.009
Dab	C4H8N2O1	4	8	2	1						100.064
Gln	C5H8N2O2	5	8	2	2						128.059
Glu	C5H7NO3	5	7	1	3						129.043
Gly	C2H3NO	2	3	1	1						57.0215
His	C6H7N3O	6	7	3	1						137.059
OHHis	C6H7N3O2	6	7	3	2						153.054
Hse	C6H7N3O2	4	7	1	2						101.048
Ile	C6H11NO	6	11	1	1						113.084
Leu	C6H11NO	6	11	1	1						113.084
Lys	C6H12N2O	6	12	2	1						128.095
Met	C5H9NOS	5	9	1	1	1					131.04
Orn	C5H10N2O	5	10	2	1						114.079
OHOrn	C5H10N2O2	5	10	2	2						130.074
AcOHOrn	C7H12N2O3	7	12	2	3						172.085
FoOHOrn	C6H10N2O3	6	10	2	3						158.069
BuOHOrn	C9H16N2O4	9	16	2	4						216.111
Phe	C9H9NO	9	9	1	1						147.068
Pro	C5H7NO	5	7	1	1						97.0528
Ser	C3H5NO2	3	5	1	2						87.032
Thr	C4H7NO2	4	7	1	2						101.048
alloThr	C4H7NO2	4	7	1	2						101.048
Trp	C11H10N2O	11	10	2	1						186.079
Tyr	C9H9NO2	9	9	1	2						163.063
Val	C5H9NO	5	9	1	1						99.0684
Phe	C9H9NO	9	9	1	1						147.068
Side-Chain		C	H	N	O	S
H	H		1								1.00783
Succinic acid	COCH2CH2COOH	4	5		3						101.024
Succinic amide	COCH2CH2CONH2	4	6	1	2						100.04
Succinic imide	cyclic: -NHCOCH2CH2CONH-	4	3		2						83.0133
Malic acid	COCH2CHOHCOOH	4	5		4						117.019
Malic amide	COCH2CHOHCONH2	4	6	1	3						116.035
Glutamic acid	COCH2CHNH2COOH	5	8	1	3						130.05
alpha-Ketoglutaric acid	COCH2COCOOH	5	5		4						129.019
C-Terminus		C	H	N	O	S
cOHOrn	C5H9N2O2	5	9	2	2						129.066
Cyclo-tetra- or -tripeptide			-1								-1.00783
Cyclodespipeptide			-1								-1.00783
Free C-Terminus (OH)	OH		1		1						17.0027
Internal Ring		C	H	N	O	S
Dab Condensation	"-H2O"		-2		-1						-18.0106
Metal Complex		C	H	N	O	S	Ga	Cr	Fe	Al
Fe(III)			-3						1		52.9115
Ga(III)			-3				1				65.9021
Cr(III)			-3					1			48.917
Al(III)			-3							1	23.9581

## Sheet: Mass Prediction
																							C	H	N	O	S	Fe	Ga	Cr	Al
	Side Chain	Chromophore	AA 1	AA 2	AA 3	AA 4	AA 5	AA 6	AA 7	AA 8	AA 9	AA 10	AA 11	AA 12	AA 13	AA 14	AA 15	End				Side Chain	4	5	0	3	0					101.024												C	H	N	O		C
	Succinic acid	Pyoverdin	Lys	AcOHOrn	Ala	Gly	Thr	Ser	Asn									cOHOrn				Chromophore	13	11	3	3	0					257.08	3	4	5	6	7	10	8	9	11			34	59	12	14		17
																						AA 1	6	12	2	1	0					128.095											B1	28	47	10	13	Y1	23
	Internal Ring	Metal-Complex																				AA 2	7	12	2	3	0					172.085											B2	21	35	8	10	Y2	30
																						AA 3	3	5	1	1	0					71.0371											B3	18	30	7	9	Y3	33
																						AA 4	2	3	1	1	0					57.0215											B4	16	27	6	8	Y4	35
																						AA 5	4	7	1	2	0					101.048											B5	12	20	5	6	Y5	39
		C	H	N	O	S	Fe	Ga	Cr	Al		Attention!:	AzoB and succ-Py own a natural 1 plus charge									AA 6	3	5	1	2	0					87.032											B6	9	15	4	4	Y6	42
	Sum Formula:	51	75	15	20	0	0	0	0	0			Their neutral monoisotopic mass lack 1 H atom due to the way the Excel sheet works									AA 7	4	6	2	2	0					114.043											B7	5	9	2	2	Y7	46
	Monoisotopic Mass:	1217.53	g/mol										The predicted m/z values are in turn fully correct again									AA 8	0	0	0	0	0					0											B8	5	9	2	2	Y8	46
																						AA 9	0	0	0	0	0					0											B9	5	9	2	2	Y9	46
																						AA 10	0	0	0	0	0					0											B10	5	9	2	2	Y10	46
	ESI-MS Calculations																					AA 11	0	0	0	0	0					0											B11	5	9	2	2	Y11	46
	Charge +1			Charge +2			Charge +3			Charge -1			Charge -2									AA 12	0	0	0	0	0					0											B12	5	9	2	2	Y12	46
	[M+H]+	1218.54	m/z	[M+2H]2+	609.773	m/z	[M+3H]3+	406.852	m/z	[M-H]-	1216.52	m/z	[M-2H]2-	607.758	m/z							AA 13	0	0	0	0	0					0											B13	5	9	2	2	Y13	46
	[M+Na]+	1240.52	m/z	[M+H+Na]2+	620.764	m/z																AA 14	0	0	0	0	0					0											B14	5	9	2	2	Y14	46
	[M+K]+	1256.49	m/z	[M+2Na]2+	631.755	m/z																AA 15	0	0	0	0	0					0											B15	5	9	2	2	Y15	46
				[M+H+K]2+	628.751	m/z																End	5	9	2	2	0					129.066
				[M+Na+K]2+	639.742	m/z																Internal Ring	0	0	0	0	0					0
				[M+2K]2+	647.729	m/z																Metal Complex	0	0	0	0	0	0	0	0	0	0
	[MC13+H]+	1219.54	m/z	[MC13+2H]2+	610.275	m/z																Exact Mass	612	75.5869	210.046	319.898	0	0	0	0	0	15478.2
	[M(2C13)+H]+	1220.55	m/z	[M(2C13)+2H]2+	610.777	m/z
	[M+H2O+H]+	1236.55	m/z	[M+H2O+2H]2+	618.779	m/z
	Cyclodepsipeptide/Dab condensation:
	[M+H2O+H]+	1236.55	m/z	[M+H2O+2H]2+	618.779	m/z
	[M-H2O+H]+	1200.53	m/z	[M-H2O+2H]2+	601.776	m/z
	Note:	Open vs. closed esther form
	Notes:
	Δ18	±H20			Dab condensation / cyclodepsipeptide
	Δ14	±CH2			Minor peptide variation (like Ala instead of Gln)
	Δ17	±NH3			Succinic amide to succinic imide condensation
	Abnormal 13C or 2*13C abundance:				Amide vs acid side chain overlap
					Dihydro-Py vs Py overlap
	Cyclotetra- or tripeptide formation:				by in-chain Lys or Orn		"-CO-NH-"Bond	Stable Bond
	Cyclodepsipeptide formation:				by in-chain Ser or Thr		"-CO-O-"Bond	May Hydrolyse
	Dab condensation:				by in-chain Dab		"-N=C-N-"Bond	Imide Formation (no longer C=O)
	Simple Deconvolution Table
		Charge +1									Charge +2
	Observed mass:	Enter Number	m/z	[M+H]+						Observed mass:	Enter Number	m/z	[M+2H]2+
	Exact neutral Mass:	#VALUE!	g/mol							Exact neutral Mass:	#VALUE!	g/mol
	Charge +1			Charge +2			Charge +3			Charge +1			Charge +2			Charge +3
	[M+H]+	#VALUE!	m/z	[M+2H]2+	#VALUE!	m/z	[M+3H]3+	#VALUE!	m/z	[M+H]+	#VALUE!	m/z	[M+2H]2+	#VALUE!	m/z	[M+3H]3+	#VALUE!	m/z
	[M+Na]+	#VALUE!	m/z	[M+H+Na]+	#VALUE!	m/z				[M+Na]+	#VALUE!	m/z	[M+H+Na]+	#VALUE!	m/z
	[M+K]+	#VALUE!	m/z	[M+2Na]+	#VALUE!	m/z				[M+K]+	#VALUE!	m/z	[M+2Na]+	#VALUE!	m/z
				[M+H+K]+	#VALUE!	m/z							[M+H+K]+	#VALUE!	m/z
				[M+Na+K]+	#VALUE!	m/z							[M+Na+K]+	#VALUE!	m/z
				[M+2K]+	#VALUE!	m/z							[M+2K]+	#VALUE!	m/z
	[MC13+H]+	#VALUE!	m/z	[MC13+2H]2+	#VALUE!	m/z				[MC13+H]+	#VALUE!	m/z	[MC13+2H]2+	#VALUE!	m/z
	[M2C13+H]+	#VALUE!	m/z	[M2C13+2H]2+	#VALUE!	m/z				[M2C13+H]+	#VALUE!	m/z	[M2C13+2H]2+	#VALUE!	m/z
	[M+H2O+H]+	#VALUE!	m/z	[M+H2O+2H]2+	#VALUE!	m/z				[M+H2O+H]+	#VALUE!	m/z	[M+H2O+2H]2+	#VALUE!	m/z
	Cyclodepsipeptide/Dab condensation:									Cyclodepsipeptide/Dab condensation:
	[M+H2O+H]+	#VALUE!	m/z	[M+H2O+2H]+	#VALUE!	m/z				[M+H2O+H]+	#VALUE!		[M+H]+	#VALUE!
	[M-H2O+H]+	#VALUE!	m/z	[M-H2O+2H]+	#VALUE!	m/z				[M-H2O+H]+	#VALUE!		[M+H]+	#VALUE!
[truncated: 3 more columns]

## Sheet: MSMS Fragment List
																							C	H	N	O	S	Fe	Ga	Cr	Al
	Side Chain	Chromophore	AA 1	AA 2	AA 3	AA 4	AA 5	AA 6	AA 7	AA 8	AA 9	AA 10	AA 11	AA 12	AA 13	AA 14	AA 15	End				Side Chain	4	5	0	3	0					101.024												C	H	N	O		C
	Succinic acid	py	lys	acohorn	ala	gly	thr	ser										cOHOrn				Chromophore	0	0	0	0	0					0	3	4	5	6	7	10	8	9	11			30	53	10	12		4
																						AA 1	6	12	2	1	0					128.095											B1	24	41	8	11	Y1	10
	Internal Ring	Metal-Complex																				AA 2	7	12	2	3	0					172.085											B2	17	29	6	8	Y2	17
																						AA 3	3	5	1	1	0					71.0371											B3	14	24	5	7	Y3	20
																						AA 4	2	3	1	1	0					57.0215											B4	12	21	4	6	Y4	22
																						AA 5	4	7	1	2	0					101.048											B5	8	14	3	4	Y5	26
		C	H	N	O	S	Fe	Ga	Cr	Al		Attention!:	AzoB and succ-Py own a natural 1 plus charge			Fragmentation prediction only works for non-complexated,						AA 6	3	5	1	2	0					87.032											B6	5	9	2	2	Y6	29
	Sum Formula:	34	58	10	15	0	0	0	0	0			Their neutral monoisotopic mass lack 1 H atom			linear structures						AA 7	0	0	0	0	0					0											B7	5	9	2	2	Y7	29
	Monoisotopic Mass:	846.408	g/mol										The predicted m/z values are in turn fully correct			It works partially for cyclised structures, when taking H2O loss into account						AA 8	0	0	0	0	0					0											B8	5	9	2	2	Y8	29
																						AA 9	0	0	0	0	0					0											B9	5	9	2	2	Y9	29
																						AA 10	0	0	0	0	0					0											B10	5	9	2	2	Y10	29
	Un-cyclised Peptide					Waterloss Fragments					Amino acids reported in Pyoverdines				Characteristic AA Fragments:							AA 11	0	0	0	0	0					0											B11	5	9	2	2	Y11	29
	Fragment Type	Sum formula	m/z			Fragment Type	Sum formula	m/z			Gly	Asn	OHHis		Lys:	84 / 129	m/z					AA 12	0	0	0	0	0					0											B12	5	9	2	2	Y12	29
	a00	C3H5N0O2	73.0284			a00	C3H3N0O1	55.0178			Ala	Orn	Arg		Orn:	70 / 115	m/z					AA 13	0	0	0	0	0					0											B13	5	9	2	2	Y13	29
	a01	C9H17N2O3	201.123			a01	C9H15N2O2	183.113			Ser	Gln	FoOHOrn		Dab:	101	m/z					AA 14	0	0	0	0	0					0											B14	5	9	2	2	Y14	29
	a02	C16H29N4O6	373.208			a02	C16H27N4O5	355.198			Val	Lys	AcOHOrn		Arg:	70 / 157	m/z					AA 15	0	0	0	0	0					0											B15	5	9	2	2	Y15	29
	a03	C19H34N5O7	444.245			a03	C19H32N5O6	426.235			Dab	Glu	BuOHOrn		FoOHOrn:	131	m/z					End	5	9	2	2	0					129.066
	a04	C21H37N6O8	501.267			a04	C21H35N6O7	483.256			Thr	OHOrn	Cit		AcOHOrn:	131	m/z					Internal Ring	0	0	0	0	0					0
	a05	C25H44N7O10	602.314			a05	C25H42N7O9	584.304			alloThr	OHAsp	Hse		cOHOrn:	86 / 131	m/z					Metal Complex	0	0	0	0	0	0	0	0	0	0
	a06	C28H49N8O12	689.346			a06	C28H47N8O11	671.336							ß-hydroxy AA:	loss of R-CH=O from ions containing this unit, especially						Exact Mass	408	58.4539	140.031	239.924	0	0	0	0	0	10753.3
	a07	C28H49N8O12	689.346			a07	C28H47N8O11	671.336								when incorporated into a tetrahydropyrimidine ring
	a08	C28H49N8O12	689.346			a08	C28H47N8O11	671.336			Characteristic chromophor fragments:					(macLafferty degradation)
	a09	C28H49N8O12	689.346			a09	C28H47N8O11	671.336			Py:	204.077	m/z
	a10	C28H49N8O12	689.346			a10	C28H47N8O11	671.336			dih-Py:	189.066	m/z		Notes:	Sometimes fragments not visible at all/partly
	a11	C28H49N8O12	689.346			a11	C28H47N8O11	671.336			dih-Py-S:	189.066	m/z			Asn/Orn and Gln/Lys have the same nominal mass!
	a12	C28H49N8O12	689.346			a12	C28H47N8O11	671.336			iPy:	230.093	m/z			HRES Needed!
	a13	C28H49N8O12	689.346			a13	C28H47N8O11	671.336			AzoB:	230.057	m/z			AA hydrolisis as a further help!
	a14	C28H49N8O12	689.346			a14	C28H47N8O11	671.336			succ-Py:	286.083	m/z
	a15	C28H49N8O12	689.346			a15	C28H47N8O11	671.336			FerB:	305.145	m/z
	b00	C4H5N0O3	101.023			b00	C4H3N0O2	83.0128				170.092	m/z
	b01	C10H17N2O4	229.118			b01	C10H15N2O3	211.108				136.076	m/z
	b02	C17H29N4O7	401.203			b02	C17H27N4O6	383.193
	b03	C20H34N5O8	472.24			b03	C20H32N5O7	454.23
	b04	C22H37N6O9	529.262			b04	C22H35N6O8	511.251			Note: X, Y and Z fragments are reversely numbered in contrast to usual
	b05	C26H44N7O11	630.309			b05	C26H42N7O10	612.299			peptide nomenclature and are starting from the N-Terminal
	b06	C29H49N8O13	717.341			b06	C29H47N8O12	699.331
	b07	C29H49N8O13	717.341			b07	C29H47N8O12	699.331
	b08	C29H49N8O13	717.341			b08	C29H47N8O12	699.331
	b09	C29H49N8O13	717.341			b09	C29H47N8O12	699.331
	b10	C29H49N8O13	717.341			b10	C29H47N8O12	699.331
	b11	C29H49N8O13	717.341			b11	C29H47N8O12	699.331
	b12	C29H49N8O13	717.341			b12	C29H47N8O12	699.331
	b13	C29H49N8O13	717.341			b13	C29H47N8O12	699.331
	b14	C29H49N8O13	717.341			b14	C29H47N8O12	699.331
	b15	C29H49N8O13	717.341			b15	C29H47N8O12	699.331
	c00	C4H6N1O3	116.034			c00	C4H4N1O2	98.0237
	c01	C10H18N3O4	244.129			c01	C10H16N3O3	226.119
	c02	C17H30N5O7	416.214			c02	C17H28N5O6	398.203
	c03	C20H35N6O8	487.251			c03	C20H33N6O7	469.241
	c04	C22H38N7O9	544.273			c04	C22H36N7O8	526.262
	c05	C26H45N8O11	645.32			c05	C26H43N8O10	627.31
	c06	C29H50N9O13	732.352			c06	C29H48N9O12	714.342
	c07	C29H50N9O13	732.352			c07	C29H48N9O12	714.342
	c08	C29H50N9O13	732.352			c08	C29H48N9O12	714.342
	c09	C29H50N9O13	732.352			c09	C29H48N9O12	714.342
	c10	C29H50N9O13	732.352			c10	C29H48N9O12	714.342
	c11	C29H50N9O13	732.352			c11	C29H48N9O12	714.342
	c12	C29H50N9O13	732.352			c12	C29H48N9O12	714.342
	c13	C29H50N9O13	732.352			c13	C29H48N9O12	714.342
	c14	C29H50N9O13	732.352			c14	C29H48N9O12	714.342
	c15	C29H50N9O13	732.352			c15	C29H48N9O12	714.342
	x00	C31H53N10O13	773.379			x00	C31H51N10O12	755.368
	x01	C25H41N8O12	645.284			x01	C25H39N8O11	627.273
	x02	C18H29N6O9	473.199			x02	C18H27N6O8	455.188
	x03	C15H24N5O8	402.162			x03	C15H22N5O7	384.151
	x04	C13H21N4O7	345.14			x04	C13H19N4O6	327.13
	x05	C9H14N3O5	244.093			x05	C9H12N3O4	226.082
	x06	C6H9N2O3	157.061			x06	C6H7N2O2	139.05
	x07	C6H9N2O3	157.061			x07	C6H7N2O2	139.05
	x08	C6H9N2O3	157.061			x08	C6H7N2O2	139.05
	x09	C6H9N2O3	157.061			x09	C6H7N2O2	139.05
	x10	C6H9N2O3	157.061			x10	C6H7N2O2	139.05
	x11	C6H9N2O3	157.061			x11	C6H7N2O2	139.05
	x12	C6H9N2O3	157.061			x12	C6H7N2O2	139.05
	x13	C6H9N2O3	157.061			x13	C6H7N2O2	139.05
	x14	C6H9N2O3	157.061			x14	C6H7N2O2	139.05
	x15	C6H9N2O3	157.061			x15	C6H7N2O2	139.05
	y00	C30H53N10O12	745.384			y00	C30H51N10O11	727.373
	y01	C24H41N8O11	617.289			y01	C24H39N8O10	599.278
	y02	C17H29N6O8	445.204			y02	C17H27N6O7	427.194
	y03	C14H24N5O7	374.167			y03	C14H22N5O6	356.156
	y04	C12H21N4O6	317.146			y04	C12H19N4O5	299.135
	y05	C8H14N3O4	216.098			y05	C8H12N3O3	198.087
	y06	C5H9N2O2	129.066			y06	C5H7N2O1	111.055
	y07	C5H9N2O2	129.066			y07	C5H7N2O1	111.055
	y08	C5H9N2O2	129.066			y08	C5H7N2O1	111.055
	y09	C5H9N2O2	129.066			y09	C5H7N2O1	111.055
	y10	C5H9N2O2	129.066			y10	C5H7N2O1	111.055
	y11	C5H9N2O2	129.066			y11	C5H7N2O1	111.055
	y12	C5H9N2O2	129.066			y12	C5H7N2O1	111.055
	y13	C5H9N2O2	129.066			y13	C5H7N2O1	111.055
	y14	C5H9N2O2	129.066			y14	C5H7N2O1	111.055
	y15	C5H9N2O2	129.066			y15	C5H7N2O1	111.055
	yii00	C30H55N10O12	747.4			yii00	C30H53N10O11	729.389
	yii01	C24H43N8O11	619.305			yii01	C24H41N8O10	601.294
	yii02	C17H31N6O8	447.22			yii02	C17H29N6O7	429.209
	yii03	C14H26N5O7	376.183			yii03	C14H24N5O6	358.172
	yii04	C12H23N4O6	319.161			yii04	C12H21N4O5	301.151
	yii05	C8H16N3O4	218.114			yii05	C8H14N3O3	200.103
	yii06	C5H11N2O2	131.082			yii06	C5H9N2O1	113.071
	yii07	C5H11N2O2	131.082			yii07	C5H9N2O1	113.071
	yii08	C5H11N2O2	131.082			yii08	C5H9N2O1	113.071
	yii09	C5H11N2O2	131.082			yii09	C5H9N2O1	113.071
	yii10	C5H11N2O2	131.082			yii10	C5H9N2O1	113.071
	yii11	C5H11N2O2	131.082			yii11	C5H9N2O1	113.071
	yii12	C5H11N2O2	131.082			yii12	C5H9N2O1	113.071
	yii13	C5H11N2O2	131.082			yii13	C5H9N2O1	113.071
	yii14	C5H11N2O2	131.082			yii14	C5H9N2O1	113.071
	yii15	C5H11N2O2	131.082			yii15	C5H9N2O1	113.071
	z00	C30H52N9O12	730.373			z00	C30H50N9O11	712.362
	z01	C24H40N7O11	602.278			z01	C24H38N7O10	584.267
	z02	C17H28N5O8	430.193			z02	C17H26N5O7	412.183
	z03	C14H23N4O7	359.156			z03	C14H21N4O6	341.146
	z04	C12H20N3O6	302.135			z04	C12H18N3O5	284.124
	z05	C8H13N2O4	201.087			z05	C8H11N2O3	183.076
	z06	C5H8N1O2	114.055			z06	C5H6N1O1	96.0444
	z07	C5H8N1O2	114.055			z07	C5H6N1O1	96.0444
	z08	C5H8N1O2	114.055			z08	C5H6N1O1	96.0444
	z09	C5H8N1O2	114.055			z09	C5H6N1O1	96.0444
	z10	C5H8N1O2	114.055			z10	C5H6N1O1	96.0444
	z11	C5H8N1O2	114.055			z11	C5H6N1O1	96.0444
	z12	C5H8N1O2	114.055			z12	C5H6N1O1	96.0444
	z13	C5H8N1O2	114.055			z13	C5H6N1O1	96.0444
	z14	C5H8N1O2	114.055			z14	C5H6N1O1	96.0444
	z15	C5H8N1O2	114.055			z15	C5H6N1O1	96.0444
[truncated: 3 more columns]

## Sheet: Mass Difference
	Variations		Variation Mass	Measured Mass	Peptide Chain Mass	Expected Masses	m/z difference of		Exact neutral mass of Py succ. acid.
	Chromophore	Side chain	[M+2H]2+	[M+2H]2+	[M+2H]2+	[M+2H]2+	[M+2H]2+ ions		#VALUE!
	FerB	H	124.07		-124.07	#VALUE!	-64.5213
	Py/i-Py/psPy	H	130.052		-130.052	#VALUE!	-58.5395
	dih-Py/dih-iPy	H	131.06		-131.06	#VALUE!	-57.5317
	AzoB		143.041		-143.041	#VALUE!	-45.5499
	FerB	Succinic imide	165.073		-165.073	#VALUE!	-23.5186
	dih-Py-S	H	171.038		-171.038	#VALUE!	-17.5533
	Py/i-Py/psPy	Succinic imide	171.054		-171.054	#VALUE!	-17.5367
	Succ-Py		171.054		-171.054	#VALUE!	-17.5367
	dih-Py/dih-iPy	Succinic imide	172.062		-172.062	#VALUE!	-16.5289
	FerB	Succinic amide	173.586		-173.586	#VALUE!	-15.0053
	FerB	Succinic acid	174.078		-174.078	#VALUE!	-14.5133
	Py/i-Py/psPy	Succinic amide	179.568		-179.568	#VALUE!	-9.02348
	Py/i-Py/psPy	Succinic acid	180.06		-180.06	#VALUE!	-8.53147
	dih-Py/dih-iPy	Succinic amide	180.576		-180.576	#VALUE!	-8.01565
	dih-Py/dih-iPy	Succinic acid	181.068		-181.068	#VALUE!	-7.52364
	FerB	Malic amide	181.583		-181.583	#VALUE!	-7.00783
	FerB	Malic acid	182.075		-182.075	#VALUE!	-6.51582
	Py/i-Py/psPy	Malic amide	187.565		-187.565	#VALUE!	-1.02602
	Py/i-Py/psPy	Malic acid	188.057		-188.057	#VALUE!	-0.53401
	FerB	alpha-Ketoglutaric acid	188.075		-188.075	#VALUE!	-0.515817
	dih-Py/dih-iPy	Malic amide	188.573		-188.573	#VALUE!	-0.0181927
	FerB	Glutamic Acid	188.591	Enter Number	#VALUE!	#VALUE!	0
	dih-Py/dih-iPy	Malic acid	189.065		-189.065	#VALUE!	0.473815
	Py/i-Py/psPy	alpha-Ketoglutaric acid	194.057		-194.057	#VALUE!	5.46599
	Py/i-Py/psPy	Glutamic Acid	194.573		-194.573	#VALUE!	5.98181
	dih-Py/dih-iPy	alpha-Ketoglutaric acid	195.065		-195.065	#VALUE!	6.47382
	dih-Py/dih-iPy	Glutamic Acid	195.581		-195.581	#VALUE!	6.98963
	dih-Py-S	Succinic imide	212.041		-212.041	#VALUE!	23.4495
	dih-Py-S	Succinic amide	220.554		-220.554	#VALUE!	31.9628
	dih-Py-S	Succinic acid	221.046		-221.046	#VALUE!	32.4548
	dih-Py-S	Malic amide	228.551		-228.551	#VALUE!	39.9602
	dih-Py-S	Malic acid	229.043		-229.043	#VALUE!	40.4522
	dih-Py-S	alpha-Ketoglutaric acid	235.043		-235.043	#VALUE!	46.4522
	dih-Py-S	Glutamic Acid	235.559		-235.559	#VALUE!	46.968

## Sheet: General
This file was written with Microsoft Excel (Version Microsoft Office 365) and saved as in a .xlsx format.
The operating system was Windows 10.
Isotope masses are the IUPAC values from 2003. Reference: De Laeter, J. R. et al, Pure Appl. Chem. 75, 683-800 (2003).
